# Supplementary material for: Small-Molecules as Chemiluminescent Probes to Detect Lipase Activity
Source: Int J Mol Sci. 2022 Aug 12;23(16):9039. doi: 10.3390/ijms23169039 (PMC9409280; doi:10.3390/ijms23169039)
Supplement: Supplementary file 1 [file ijms-23-09039-s001.zip]

Archive with 1 entries (1 files):
- ijms-1859724-Supplementary.pdf
